# Supplementary material for: Machine learning models based on magnetic resonance imaging for predicting Lymphovascular Invasion in Invasive Breast Cancer
Source: PLoS One. 2026 May 29;21(5):e0350085. doi: 10.1371/journal.pone.0350085 (PMC13221042; doi:10.1371/journal.pone.0350085)
Supplement: S1 Table — Descriptive statistics and group comparisons of the selected radiomic features. (XLSX) [file pone.0350085.s005.xlsx]

## Sheet: descriptive statistics in Delta
Radiomics Features	LVI0_n	LVI0_mean	LVI0_std	LVI0_min	LVI0_max	LVI1_n	LVI1_mean	LVI1_std	LVI1_min	LVI1_max
log_sigma_1_0_mm_3D_glcm_Correlation_Delta	66	-0.0357	0.1335	-0.4176	0.2482	54	0.0175	0.1248	-0.4257	0.2435
log_sigma_4_0_mm_3D_firstorder_Skewness_Delta	66	-0.0862	0.4792	-1.4875	1.532	54	0.1028	0.4038	-0.6422	1.0814
original_glcm_DifferenceEntropy_Delta	66	0.3621	0.2672	-0.7446	0.8698	54	0.8474	0.6895	-2.2123	2.8737
original_glszm_GrayLevelNonUniformity_Delta	66	-2.976	21.8477	-59.9589	126.274	54	-14.803	22.5928	-110.11	13.2968
original_ngtdm_Busyness_Delta	66	-0.0297	0.0529	-0.2233	0.1068	54	-0.0739	0.1562	-1.0654	0.0523
wavelet_HHH_glcm_Correlation_Delta	66	-0.004	0.0119	-0.0416	0.0268	54	0.0002	0.0088	-0.0254	0.0177
wavelet_HHL_ngtdm_Contrast_Delta	66	0.0109	0.038	-0.143	0.0948	54	0.0003	0.0493	-0.247	0.1136
wavelet_LHH_ngtdm_Coarseness_Delta	66	-0.0002	0.0029	-0.0106	0.015	54	0.0006	0.0034	-0.003	0.0242
wavelet_LHL_glszm_SmallAreaLowGrayLevelEmphasis_Delta	66	-0.0012	0.0028	-0.0111	0.005	54	-0.0002	0.0034	-0.0119	0.0124
wavelet_LLL_glcm_Imc2_Delta	66	0.0121	0.0216	-0.0402	0.0962	54	0.0235	0.0265	-0.0096	0.1095

## Sheet: LVI_0_vs_LVI_1 in Delta
Radiomics Features	Test_Method	Statistic	p_value
log_sigma_1_0_mm_3D_glcm_Correlation_Delta	t-test	-2.2516	0.0262
log_sigma_4_0_mm_3D_firstorder_Skewness_Delta	Mann-Whitney U	1308	0.0125
original_glcm_DifferenceEntropy_Delta	Mann-Whitney U	716	0
original_glszm_GrayLevelNonUniformity_Delta	Mann-Whitney U	2243	0.0151
original_ngtdm_Busyness_Delta	Mann-Whitney U	2156	0.0488
wavelet_HHH_glcm_Correlation_Delta	t-test	-2.2308	0.0276
wavelet_HHL_ngtdm_Contrast_Delta	Mann-Whitney U	2191	0.0312
wavelet_LHH_ngtdm_Coarseness_Delta	Mann-Whitney U	1389	0.0384
wavelet_LHL_glszm_SmallAreaLowGrayLevelEmphasis_Delta	Mann-Whitney U	1311	0.0131
wavelet_LLL_glcm_Imc2_Delta	Mann-Whitney U	1276	0.0077

## Sheet: Roc analysis in Delta
Radiomics Features	AUC	Best_Threshold	Sensitivity	Specificity
log_sigma_1_0_mm_3D_glcm_Correlation_Delta	0.6257	-0.0634	0.7963	0.4545
log_sigma_4_0_mm_3D_firstorder_Skewness_Delta	0.633	-0.0569	0.6667	0.6061
original_glcm_DifferenceEntropy_Delta	0.7991	0.5861	0.6852	0.8485
original_glszm_GrayLevelNonUniformity_Delta	0.3707	inf	0	1
original_ngtdm_Busyness_Delta	0.3951	0.0165	0.1111	0.8939
wavelet_HHH_glcm_Correlation_Delta	0.6409	-0.0044	0.8148	0.5303
wavelet_HHL_ngtdm_Contrast_Delta	0.3852	0.1136	0.0185	1
wavelet_LHH_ngtdm_Coarseness_Delta	0.6103	0	0.6111	0.6212
wavelet_LHL_glszm_SmallAreaLowGrayLevelEmphasis_Delta	0.6322	0	0.5741	0.6667
wavelet_LLL_glcm_Imc2_Delta	0.642	0.0019	0.7778	0.5152

## Sheet: descriptive statistics in Post
Radiomics Features	LVI0_n	LVI0_mean	LVI0_std	LVI0_min	LVI0_max	LVI1_n	LVI1_mean	LVI1_std	LVI1_min	LVI1_max
log_sigma_1_0_mm_3D_firstorder_Kurtosis_Post	66	3.3943	0.6838	2.4433	6.0153	54	3.6369	0.7562	2.2924	6.2251
wavelet_HHH_firstorder_RootMeanSquared_Post	66	300.313	0.306	299.866	301.316	54	300.19	0.173	299.842	300.73
wavelet_HHH_glcm_Correlation_Post	66	-0.0399	0.0098	-0.0659	-0.0198	54	-0.0359	0.0071	-0.0595	-0.0107
wavelet_HHL_glszm_SmallAreaEmphasis_Post	66	0.6781	0.0493	0.5666	0.7964	54	0.6601	0.0415	0.5116	0.731
wavelet_LHH_firstorder_Kurtosis_Post	66	4.4285	1.1114	2.4736	7.2137	54	5.0812	1.3852	3.0591	10.3428
wavelet_LHH_firstorder_Skewness_Post	66	0.03	0.1602	-0.4194	0.4096	54	0.1083	0.2401	-0.5084	0.6894
wavelet_LLL_ngtdm_Complexity_Post	66	385927	335187	34918.2	1.52612e+06	54	242503	235611	34852.4	1.19667e+06
wavelet_LLL_ngtdm_Strength_Post	66	94.0566	82.648	8.499	433.243	54	56.7671	53.8513	8.7527	260.202

## Sheet: LVI_0_vs_LVI_1 in Post
Radiomics Features	Test_Method	Statistic	p_value
log_sigma_1_0_mm_3D_firstorder_Kurtosis_Post	Mann-Whitney U	1336	0.0188
wavelet_HHH_firstorder_RootMeanSquared_Post	Mann-Whitney U	2195	0.0296
wavelet_HHH_glcm_Correlation_Post	Mann-Whitney U	1310	0.0129
wavelet_HHL_glszm_SmallAreaEmphasis_Post	Mann-Whitney U	2187	0.0329
wavelet_LHH_firstorder_Kurtosis_Post	Mann-Whitney U	1264	0.0063
wavelet_LHH_firstorder_Skewness_Post	t-test	-2.0526	0.043
wavelet_LLL_ngtdm_Complexity_Post	Mann-Whitney U	2335	0.0036
wavelet_LLL_ngtdm_Strength_Post	Mann-Whitney U	2391	0.0013

## Sheet: Roc analysis in Post
Radiomics Features	AUC	Best_Threshold	Sensitivity	Specificity
log_sigma_1_0_mm_3D_firstorder_Kurtosis_Post	0.6251	3.3091	0.7037	0.5455
wavelet_HHH_firstorder_RootMeanSquared_Post	0.3841	299.934	0.9815	0.0303
wavelet_HHH_glcm_Correlation_Post	0.6324	-0.0368	0.6296	0.6364
wavelet_HHL_glszm_SmallAreaEmphasis_Post	0.3864	0.5899	0.9815	0.0455
wavelet_LHH_firstorder_Kurtosis_Post	0.6453	4.4456	0.6852	0.5758
wavelet_LHH_firstorder_Skewness_Post	0.6237	0.0448	0.7222	0.5606
wavelet_LLL_ngtdm_Complexity_Post	0.3448	60652.4	0.9444	0.0606
wavelet_LLL_ngtdm_Strength_Post	0.3291	18.0239	0.9444	0.0758

## Sheet: descriptive statistics in Pre
Radiomics Feature	LVI0_n	LVI0_mean	LVI0_std	LVI0_min	LVI0_max	LVI1_n	LVI1_mean	LVI1_std	LVI1_min	LVI1_max
log_sigma_4_0_mm_3D_firstorder_Skewness_Pre	66	0.0414	0.44	-1.3631	1.2667	54	-0.1319	0.391	-1.2489	0.4847
wavelet_HLH_glszm_SmallAreaLowGrayLevelEmphasis_Pre	66	0.007	0.0055	0.0004	0.0243	54	0.005	0.0046	0.0004	0.0275
wavelet_HLL_firstorder_Skewness_Pre	66	-0.1916	0.3926	-1.4433	1.0908	54	-0.0844	0.4235	-1.6749	0.77
wavelet_LHH_glszm_SmallAreaEmphasis_Pre	66	0.7428	0.0457	0.6039	0.9033	54	0.7288	0.0466	0.6339	0.8898
wavelet_LLL_firstorder_RootMeanSquared_Pre	66	1173.13	361.657	603.162	2671.61	54	1006.49	215.004	555.748	1490.08
wavelet_LLL_glcm_ClusterShade_Pre	66	-2879.79	285825	-496710	1.31752e+06	54	-20122.2	68083.6	-249820	305959
wavelet_LLL_ngtdm_Coarseness_Pre	66	0.0078	0.0062	0.0005	0.0287	54	0.0056	0.0046	0.0004	0.0205

## Sheet: LVI_0_vs_LVI_1 in Pre
Radiomics Feature	Test_Method	Statistic	p_value
log_sigma_4_0_mm_3D_firstorder_Skewness_Pre	Mann-Whitney U	2262	0.0114
wavelet_HLH_glszm_SmallAreaLowGrayLevelEmphasis_Pre	Mann-Whitney U	2198	0.0284
wavelet_HLL_firstorder_Skewness_Pre	Mann-Whitney U	1372	0.0308
wavelet_LHH_glszm_SmallAreaEmphasis_Pre	Mann-Whitney U	2166	0.0431
wavelet_LLL_firstorder_RootMeanSquared_Pre	Mann-Whitney U	2290	0.0074
wavelet_LLL_glcm_ClusterShade_Pre	Mann-Whitney U	1350	0.0228
wavelet_LLL_ngtdm_Coarseness_Pre	Mann-Whitney U	2171	0.0404

## Sheet: Roc analysis in Pre
Radiomics Feature	AUC	Best_Threshold	Sensitivity	Specificity
log_sigma_4_0_mm_3D_firstorder_Skewness_Pre	0.3653	-1.2489	1	0.0303
wavelet_HLH_glszm_SmallAreaLowGrayLevelEmphasis_Pre	0.3833	0.0275	0.0185	1
wavelet_HLL_firstorder_Skewness_Pre	0.615	0.1523	0.3148	0.8939
wavelet_LHH_glszm_SmallAreaEmphasis_Pre	0.3923	0.6339	1	0.0152
wavelet_LLL_firstorder_RootMeanSquared_Pre	0.3575	728.576	0.9444	0.0606
wavelet_LLL_glcm_ClusterShade_Pre	0.6212	-39674.4	0.8333	0.4242
wavelet_LLL_ngtdm_Coarseness_Pre	0.3909	0.0008	0.963	0.0606

## Sheet: descriptive statistics in T2
Radiomics Features	LVI0_n	LVI0_mean	LVI0_std	LVI0_min	LVI0_max	LVI1_n	LVI1_mean	LVI1_std	LVI1_min	LVI1_max
log_sigma_4_0_mm_3D_firstorder_Skewness_T2	66	-0.1066	0.5347	-1.9328	1.1147	54	-0.3023	0.4484	-1.612	0.5162
original_shape_Sphericity_T2	66	0.5112	0.0935	0.315	0.6507	54	0.5707	0.1261	0.1952	0.7822
wavelet_HHH_glszm_ZoneEntropy_T2	66	5.6862	0.3932	4.1976	6.3601	54	5.8068	0.3948	4.5461	6.2648
wavelet_LHL_firstorder_Skewness_T2	66	-0.334	0.4235	-1.3736	0.6146	54	-0.1708	0.368	-0.8471	1.0233
wavelet_LHL_glcm_ClusterShade_T2	66	-7357.2	12432.4	-55320.3	13506.9	54	6413.86	60786.8	-20639.9	440998
wavelet_LLL_firstorder_Minimum_T2	66	743.481	401.627	16.2985	1967.48	54	605.74	393.88	-81.6149	1648.77

[truncated: 2 more sheets: LVI_0_vs_LVI_1 in T2, Roc analysis in T2]
